# Supplementary material for: Altered neuroepithelial morphogenesis and migration defects in iPSC-derived cerebral organoids and 2D neural stem cells in familial bipolar disorder
Source: Oxf Open Neurosci. 2024 Apr 3;3:kvae007. doi: 10.1093/oons/kvae007 (PMC11024480; doi:10.1093/oons/kvae007)
Supplement: Web_Material_kvae007 [file web_material_kvae007.zip]

Archive with 7 entries (7 files):
- Phalnikar et al OON 2024 Reviewers Comments.docx
- Phalnikar_et_al_OON_2024_Supplementary Information.pdf
- Reviewers comments - Supplementary Material - OXFNSC-2023-014 .docx
- Video1_HC1_Migration.avi
- Video2_HC2_Migration.avi
- Video3_A1_Migration.avi
- Video4_A2_Migration.avi
